# Supplementary material for: Antioxidant Effect of Pumpkin Flower (Cucurbita maxima) in Chicken Patties
Source: Foods. 2022 Jul 28;11(15):2258. doi: 10.3390/foods11152258 (PMC9368278; doi:10.3390/foods11152258)
Supplement: Supplementary file 1 [file foods-11-02258-s001.zip]

Archive with 1 entries (1 files):
- foods-1822495-supplementary.pdf
